# Supplementary material for: How Does the Electronic Collection of Patient-Reported Outcomes Improve Patient Engagement in Pharmacy Encounters? A Multi-Method Study
Source: Pharmacy (Basel). 2025 Aug 27;13(5):115. doi: 10.3390/pharmacy13050115 (PMC12452778; doi:10.3390/pharmacy13050115)
Supplement: Supplementary file 1 [file pharmacy-13-00115-s001.zip]

Archive with 1 entries (1 files):
- pharmacy-3765373-supplementary.pdf
